# Supplementary material for: Deep learning in GPCR drug discovery: benchmarking the path to accurate peptide binding
Source: Brief Bioinform. 2025 Apr 26;26(2):bbaf186. doi: 10.1093/bib/bbaf186 (PMC12031724; doi:10.1093/bib/bbaf186)
Supplement: Supplementary_Tables_bbaf186 [file supplementary_tables_bbaf186.xlsx]

## Sheet: Table 1
Model	Statistic	p-value	Number of GPCRs
AF2	5779	1.73925e-15	123
AF2 (no templates)	5504	1.88294e-15	123
AF2 (no templates) APPRAISE	5476.5	2.35781e-10	123
AF2 (no templates) DeepRank-GNN-esm	3209	0.260729	123
AF2 (no templates) GNN-DOVE	1216.5	1	123
AF2 (no templates) LIS	5553.5	5.50154e-17	123
AF2 (no templates) LIS 1m	5370.5	4.63099e-14	123
AF2 (no templates) RIA sc	5647.5	4.37929e-15	123
AF2 APPRAISE	4768	1.77886e-11	123
AF2 DeepRank-GNN-esm	3681.5	0.092674	123
AF2 LIS	5963	1.67998e-18	123
AF3	5708	6.88439e-14	122
AF3 (no templates)	5361.5	2.63523e-12	122
AF3 (no templates) DeepRank-GNN-esm	3852.5	0.00837581	122
AF3 APPRAISE	4668.5	0.000455161	122
AF3 DeepRank-GNN-esm	3808	0.00699504	122
AF3 GNN-DOVE	2132.5	0.999412	122
AF3 LIS	5583.5	2.41659e-15	122
AF3 RIA sc	4993	2.79647e-11	122
AF3_server	5989	6.80103e-20	122
Chai-1	4935	4.77258e-10	123
Chai-1 APPRAISE	3171.5	0.18927	123
Chai-1 DeepRank-GNN-esm	3194.5	0.652993	123
Chai-1 GNN-DOVE	2483.5	0.940301	123
Chai-1 RIA sc	4342.5	0.000301706	123
ColabFold (no MSAs)	3109	0.00759288	105
ColabFold (no MSAs) LIS	2256.5	0.199552	105
D-SCRIPT	3409.5	0.417472	123
ESMFold	2911.5	0.719005	120
ESMFold DeepRank-GNN-esm	2963	0.541635	116
Neuralplexer	3057.5	0.427836	123
Peptriever	559	0.000179536	40
RF-AA	4270	0.00129212	122
RF-AA (no templates)	4366.5	0.00101625	122
RF-AA (no templates) DeepRank-GNN-esm	3669.5	0.0487966	121
RF-AA APPRAISE	3911.5	0.104777	122
RF-AA DeepRank-GNN-esm	3131.5	0.472347	122
RF-AA GNN-DOVE	2806.5	0.33584	122
RF-AA RIA energy	4168	0.000883975	122
RF-AA RIA sc	4227	1.53864e-05	122
Supplementary Table 1: Test if agonist rank performance is better than random. Wilcoxon signed-rank test was used to see if the agonist rank (1 to 11) for each GPCR was significantly lower than expected random performance. The rows highlighted in green show the models for which the agonist rank was significantly lower (at p < 0.05) than the expected random performance.

## Sheet: Table 2
Model 1	Model2	Stat (Model 2 > Model 1)	p-value (Model 2 > Model 1)	Model 2 is better (alpha=0.05)
AF2	AF2 (no templates)	448	0.517932	FALSE
AF2 (no templates)	AF2	455	0.482068	FALSE
AF2 (no templates) APPRAISE	AF2 APPRAISE	1240	0.422463	FALSE
AF2 (no templates) DeepRank-GNN-esm	AF2 DeepRank-GNN-esm	2433.5	0.0378265	TRUE
AF2 (no templates) LIS	AF2 LIS	283	0.482027	FALSE
AF2 APPRAISE	AF2 (no templates) APPRAISE	1175	0.577537	FALSE
AF2 DeepRank-GNN-esm	AF2 (no templates) DeepRank-GNN-esm	1571.5	0.962174	FALSE
AF2 LIS	AF2 (no templates) LIS	278	0.517973	FALSE
AF3	AF3 (no templates)	321	0.982413	FALSE
AF3 (no templates)	AF3	669	0.0175871	TRUE
AF3 (no templates) DeepRank-GNN-esm	AF3 DeepRank-GNN-esm	1982.5	0.458941	FALSE
AF3 DeepRank-GNN-esm	AF3 (no templates) DeepRank-GNN-esm	1933.5	0.541059	FALSE
RF-AA	RF-AA (no templates)	1029	0.690618	FALSE
RF-AA (no templates)	RF-AA	1182	0.309382	FALSE
RF-AA (no templates) DeepRank-GNN-esm	RF-AA DeepRank-GNN-esm	2404	0.951738	FALSE
RF-AA DeepRank-GNN-esm	RF-AA (no templates) DeepRank-GNN-esm	3482	0.0482619	TRUE
Supplementary Table 2: Test if inclusion or lack of templates improve agonist ranking performance. Wilcoxon signed-rank test was used to see if models improved (lowered) the rankings.

## Sheet: Table 3
	Most dissimilar (1:1)				Similar (1:5)				Dissimilar (1:5)				All (1:10)
Model	Accuracy	Precision	Recall	F1	Accuracy	Precision	Recall	F1	Accuracy	Precision	Recall	F1	Accuracy	Precision	Recall	F1
AF2 (no templates) RIA sc	0.890688	0.887097	0.894309	0.890688	0.887097	0.66129	0.66129	0.66129	0.905787	0.717742	0.717742	0.717742	0.929567	0.612903	0.612903	0.612903
AF2 (no templates)	0.923077	0.919355	0.926829	0.923077	0.876344	0.629032	0.629032	0.629032	0.930013	0.790323	0.790323	0.790323	0.923698	0.580645	0.580645	0.580645
AF2	0.923077	0.919355	0.926829	0.923077	0.876344	0.629032	0.629032	0.629032	0.916555	0.75	0.75	0.75	0.919296	0.556452	0.556452	0.556452
AF3_server	0.890688	0.887097	0.894309	0.890688	x	x	x	x	x	x	x	x	x	x	x	x
AF3 (no templates)	0.890688	0.887097	0.894309	0.890688	0.858681	0.572581	0.577236	0.574899	0.896226	0.685484	0.691057	0.688259	0.91116	0.508065	0.512195	0.510121
AF3	0.906883	0.903226	0.910569	0.906883	0.845222	0.532258	0.536585	0.534413	0.912399	0.733871	0.739837	0.736842	0.91116	0.508065	0.512195	0.510121
AF3 RIA sc	0.777328	0.774194	0.780488	0.777328	0.820996	0.459677	0.463415	0.461538	0.834232	0.5	0.504065	0.502024	0.886197	0.370968	0.373984	0.37247
Chai-1	0.777328	0.774194	0.780488	0.777328	0.825269	0.475806	0.475806	0.475806	0.84926	0.548387	0.548387	0.548387	0.882612	0.354839	0.354839	0.354839
RF-AA RIA sc	0.704453	0.701613	0.707317	0.704453	0.77193	0.314516	0.317073	0.315789	0.804582	0.41129	0.414634	0.412955	0.865441	0.258065	0.260163	0.259109
RF-AA	0.728745	0.725806	0.731707	0.728745	0.758435	0.274194	0.276423	0.275304	0.812668	0.435484	0.439024	0.437247	0.855147	0.201613	0.203252	0.202429
Chai-1 RIA sc	0.672065	0.669355	0.674797	0.672065	0.75	0.25	0.25	0.25	0.787349	0.362903	0.362903	0.362903	0.853265	0.193548	0.193548	0.193548
RF-AA RIA energy	0.696356	0.693548	0.699187	0.696356	0.761134	0.282258	0.284553	0.283401	0.766846	0.298387	0.300813	0.299595	0.847794	0.16129	0.162602	0.161943
RF-AA (no templates)	0.704453	0.701613	0.707317	0.704453	0.742934	0.225806	0.227642	0.226721	0.801887	0.403226	0.406504	0.404858	0.845081	0.145161	0.146341	0.145749
AF3 (no templates) DeepRank-GNN-esm	0.663968	0.66129	0.666667	0.663968	0.740242	0.217742	0.219512	0.218623	0.75876	0.274194	0.276423	0.275304	0.845081	0.145161	0.146341	0.145749
Peptriever	0.467532	0.5	0.756098	0.601942	0.684783	0.189189	0.341463	0.243478	0.60166	0.176471	0.365854	0.238095	0.773109	0.105882	0.219512	0.142857
AF3 DeepRank-GNN-esm	0.623482	0.620968	0.626016	0.623482	0.748318	0.241935	0.243902	0.242915	0.750674	0.25	0.252033	0.251012	0.843612	0.137097	0.138211	0.137652
AF2 DeepRank-GNN-esm	0.526316	0.524194	0.528455	0.526316	0.75	0.25	0.25	0.25	0.733513	0.201613	0.201613	0.201613	0.842993	0.137097	0.137097	0.137097
ESMFold DeepRank-GNN-esm	0.470833	0.459677	0.487179	0.473029	0.710042	0.145161	0.153846	0.149378	0.729023	0.177419	0.188034	0.182573	0.835232	0.0967742	0.102564	0.0995851
RF-AA (no templates) DeepRank-GNN-esm	0.55102	0.548387	0.557377	0.552846	0.720867	0.16129	0.163934	0.162602	0.739484	0.217742	0.221311	0.219512	0.83592	0.0967742	0.0983607	0.097561
AF2 (no templates) DeepRank-GNN-esm	0.477733	0.475806	0.479675	0.477733	0.744624	0.233871	0.233871	0.233871	0.711978	0.137097	0.137097	0.137097	0.835657	0.0967742	0.0967742	0.0967742
Neuralplexer	0.59919	0.596774	0.601626	0.59919	0.723118	0.169355	0.169355	0.169355	0.746972	0.241935	0.241935	0.241935	0.835657	0.0967742	0.0967742	0.0967742
D-SCRIPT	0.526316	0.524194	0.528455	0.526316	0.725806	0.177419	0.177419	0.177419	0.749664	0.25	0.25	0.25	0.831255	0.0725806	0.0725806	0.0725806
Chai-1 GNN-DOVE	0.453441	0.451613	0.455285	0.453441	0.717742	0.153226	0.153226	0.153226	0.709287	0.129032	0.129032	0.129032	0.831255	0.0725806	0.0725806	0.0725806
Chai-1 DeepRank-GNN-esm	0.412955	0.41129	0.414634	0.412955	0.727763	0.185484	0.185484	0.185484	0.709287	0.129032	0.129032	0.129032	0.829537	0.0645161	0.0645161	0.0645161
RF-AA DeepRank-GNN-esm	0.556911	0.556452	0.560976	0.558704	0.713704	0.145161	0.146341	0.145749	0.710991	0.137097	0.138211	0.137652	0.827535	0.0564516	0.0569106	0.0566802
RF-AA GNN-DOVE	0.550607	0.548387	0.552846	0.550607	0.71525	0.145161	0.146341	0.145749	0.707547	0.120968	0.121951	0.121457	0.827206	0.0483871	0.0487805	0.048583
AF3 GNN-DOVE	0.340081	0.33871	0.341463	0.340081	0.702557	0.104839	0.105691	0.105263	0.710243	0.129032	0.130081	0.129555	0.82746	0.0483871	0.0487805	0.048583
ESMFold	0.409836	0.403226	0.416667	0.409836	0.705563	0.112903	0.115702	0.114286	0.708672	0.120968	0.123967	0.122449	0.82644	0.0403226	0.0413223	0.0408163
AF2 (no templates) GNN-DOVE	0.234818	0.233871	0.235772	0.234818	0.682796	0.0483871	0.0483871	0.0483871	0.674293	0.0241935	0.0241935	0.0241935	0.819516	0.00806452	0.00806452	0.00806452
Supplementary Table 3: Classifier performance metrics. Classifier performance is evaluated by considering the top-ranked peptide for each GPCR as a positive interaction prediction, with all other peptides considered negative. The table shows 4 sections when evaluating classifier performance with different amounts of decoys. The first section (left) includes only the most dissimilar decoy. The oth…
										v

## Sheet: Table 4
Setup	Tournament time (s)	Baseline time (s)	Statistic	p-value
1:2	527.315	699.928	1842.0	3.9856e-07
1:4	632.847	1127.6	597.0	2.97659e-16
1:8	904.716	2012.8	155.0	1.75176e-20
1:10	1102.98	2470.14	136.0	1.12187e-20
Supplementary Table 4: Runtime comparison using Wilcoxon signed-rank test between tournament setup and one-to-one modelling approach using AF2. The rows highlighted in green show comparisons that were statistically significant at p < 0.05.

## Sheet: Table 5
Model1	Model2	Statistic	p-value	Number of GPCRs	Model2 is better (a=0.05)
AF2 (no templates) LIS	AF2 (no templates)	309.5	0.998183	123	FALSE
AF2	AF2 LIS	822	0.000916405	123	TRUE
AF3	AF3 LIS	924	0.000707077	122	TRUE
AF3 LIS 1m	AF3 LIS	49	0.750595	122	FALSE
AF2 (no templates)	AF2 (no templates) LIS	866.5	0.00181729	123	TRUE
AF2 (no templates) LIS 1m	AF2 (no templates) LIS	531.5	0.155883	123	FALSE
AF2 LIS	AF2	259	0.999084	123	FALSE
AF3 LIS	AF3	301	0.999293	122	FALSE
Supplementary Table 5: Test performance of AFM-LIS rescoring. Wilcoxon signed-rank tests to compare model re-scoring performance. The agonist rankings, ranging from 1 to 11, were compared. The rows highlighted in green show comparisons that were statistically significant at p < 0.05.

## Sheet: Table 6
	N-term length		Agonist length		Agonist MSA depth		Agonist selectivity		GPCR selectivity		Interaction activitity (pKi)
Model	Rho	P value	Rho	P value	Rho	P value	Rho	P value	Rho	P value	Rho	P Value
AF2 (no templates)	-0.0795256	1	0.24687	0.0413732	0.117899	1	-0.124292	1	-0.256029	0.0298136	-0.215511	1
AF2 (no templates) LIS	-0.149744	0.68815	-0.120586	1	-0.0939164	1	-0.0731858	1	-0.141234	0.834317	-0.296784	0.334144
Chai-1	-0.116706	1	-0.082826	1	-0.172781	0.391967	-0.169035	0.431336	-0.205387	0.15869	-0.102953	1
AF3	-0.0665026	1	0.208471	0.148434	0.0779457	1	-0.0795348	1	-0.28666	0.00958241	-0.272103	0.49398
AF3 LIS	-0.15649	0.596357	-0.0232369	1	-0.0499367	1	-0.0711734	1	-0.313515	0.00306303	-0.330808	0.185128
RF-AA	0.0751679	1	0.526151	3.39485e-09	0.349768	0.0005493	-0.0190985	1	-0.302268	0.00500424	0.153041	1
Peptriever	-0.0281254	1	-0.428075	0.0410141	-0.185019	1	0.0526416	1	-0.0216871	1	-0.12913	1
Supplementary Table 6: The Spearman's rank correlation coefficients for attributes and model confidence. P-values are Bonferroni corrected per attribute.

## Sheet: Table 7
Comparison	Model	Statistic	p-value	p-value (Bonferroni corrected)
Class B ranks < class A ranks	AF2 (no templates)	910	0.139311	0.975176
	AF2 (no templates) LIS	871.5	0.204087	1
	AF3	880	0.19479	1
	AF3 LIS	891.5	0.150189	1
	Chai-1	1058	0.0137131	0.095992
	Peptriever	147.5	0.0422257	0.29558
	RF-AA	761	0.562678	1
Seen ranks < unseen ranks	AF2 (no templates)	1113.5	0.95947	1
	AF2 (no templates) LIS	1300.5	0.716294	1
	AF3	1163	0.900569	1
	AF3 LIS	1244.5	0.793314	1
	Chai-1	1195.5	0.866109	1
	Peptriever	140	0.841684	1
	RF-AA	1261.5	0.730273	1
Peptide interface rank < protein interface rank	AF2 (no templates)	2223.5	0.000984393	0.00689075
	AF2 (no templates) LIS	1975	0.034952	0.244664
	AF3	2055.5	0.0154628	0.10824
	AF3 LIS	1933.5	0.0594089	0.415863
	Chai-1	1797	0.301866	1
	Peptriever	70	0.579374	1
	RF-AA	2262	0.000831289	0.00581902
Supplementary Table 7: Difference in class A and B performance, unseen and seen performance, and protein versus peptide interface performance for AF3, AF2, Chai-1, Peptriever, RF-AA and AFM-LIS using Mann-Whitney U tests. The rows highlighted in green show comparisons that were statistically significant at p < 0.05.

## Sheet: Table 8.1
Model1	Model2	Model1_Avg_DockQ	Model1_SE_DockQ	Model2_Avg_DockQ	Model2_SE_DockQ	Statistic	P-value	Corrected P-value	Significance
AF2	AF2 (no templates)	0.6708	0.02564	0.6334	0.025	568.0	0.0003613	0.0004782	***
AF2	AF3	0.6708	0.02564	0.6127	0.02482	653.0	0.002398	0.002998	**
AF2	AF3 (no templates)	0.6708	0.02564	0.5597	0.02679	500.0	6.563e-05	9.229e-05	****
AF2	AF3 (server)	0.6708	0.02564	0.5916	0.02573	664.0	0.003006	0.003656	**
AF2	Chai-1	0.6708	0.02564	0.4301	0.02428	116.0	2e-10	4e-10	****
AF2	ESMFold	0.6708	0.02564	0.02521	0.008264	0.0	0.0	0.0	****
AF2	NeuralPLexer	0.6708	0.02564	0.01495	0.001221	1.0	0.0	0.0	****
AF2	RF-AA	0.6708	0.02564	0.3361	0.03001	98.0	1e-10	2e-10	****
AF2	RF-AA (no templates)	0.6708	0.02564	0.3004	0.02878	68.0	0.0	1e-10	****
AF2 (no templates)	AF3	0.6334	0.025	0.6127	0.02482	1106.0	0.8367	0.8367	ns
AF2 (no templates)	AF3 (no templates)	0.6334	0.025	0.5597	0.02679	854.0	0.07503	0.08441	ns
AF2 (no templates)	AF3 (server)	0.6334	0.025	0.5916	0.02573	962.0	0.2689	0.2814	ns
AF2 (no templates)	Chai-1	0.6334	0.025	0.4301	0.02428	235.0	1.63e-08	2.62e-08	****
AF2 (no templates)	ESMFold	0.6334	0.025	0.02521	0.008264	0.0	0.0	0.0	****
AF2 (no templates)	NeuralPLexer	0.6334	0.025	0.01495	0.001221	0.0	0.0	0.0	****
AF2 (no templates)	RF-AA	0.6334	0.025	0.3361	0.03001	141.0	5e-10	9e-10	****
AF2 (no templates)	RF-AA (no templates)	0.6334	0.025	0.3004	0.02878	79.0	0.0	1e-10	****
AF3	AF3 (no templates)	0.6127	0.02482	0.5597	0.02679	908.0	0.149	0.1636	ns
AF3	AF3 (server)	0.6127	0.02482	0.5916	0.02573	936.0	0.2048	0.2194	ns
AF3	Chai-1	0.6127	0.02482	0.4301	0.02428	261.0	4.15e-08	6.43e-08	****
AF3	ESMFold	0.6127	0.02482	0.02521	0.008264	2.0	0.0	0.0	****
AF3	NeuralPLexer	0.6127	0.02482	0.01495	0.001221	0.0	0.0	0.0	****
AF3	RF-AA	0.6127	0.02482	0.3361	0.03001	168.0	1.3e-09	2.5e-09	****
AF3	RF-AA (no templates)	0.6127	0.02482	0.3004	0.02878	104.0	1e-10	2e-10	****
AF3 (no templates)	AF3 (server)	0.5597	0.02679	0.5916	0.02573	1074.0	0.6847	0.7003	ns
AF3 (no templates)	Chai-1	0.5597	0.02679	0.4301	0.02428	368.0	1.463e-06	2.124e-06	****
AF3 (no templates)	ESMFold	0.5597	0.02679	0.02521	0.008264	2.0	0.0	0.0	****
AF3 (no templates)	NeuralPLexer	0.5597	0.02679	0.01495	0.001221	0.0	0.0	0.0	****
AF3 (no templates)	RF-AA	0.5597	0.02679	0.3361	0.03001	233.0	1.52e-08	2.53e-08	****
AF3 (no templates)	RF-AA (no templates)	0.5597	0.02679	0.3004	0.02878	207.0	5.8e-09	1.05e-08	****
AF3 (server)	Chai-1	0.5916	0.02573	0.4301	0.02428	354.0	9.409e-07	1.411e-06	****
AF3 (server)	ESMFold	0.5916	0.02573	0.02521	0.008264	2.0	0.0	0.0	****
AF3 (server)	NeuralPLexer	0.5916	0.02573	0.01495	0.001221	0.0	0.0	0.0	****
AF3 (server)	RF-AA	0.5916	0.02573	0.3361	0.03001	211.0	6.8e-09	1.17e-08	****
AF3 (server)	RF-AA (no templates)	0.5916	0.02573	0.3004	0.02878	165.0	1.2e-09	2.3e-09	****
Chai-1	ESMFold	0.4301	0.02428	0.02521	0.008264	0.0	0.0	0.0	****
Chai-1	NeuralPLexer	0.4301	0.02428	0.01495	0.001221	0.0	0.0	0.0	****
Chai-1	RF-AA	0.4301	0.02428	0.3361	0.03001	761.0	0.01821	0.02157	*
Chai-1	RF-AA (no templates)	0.4301	0.02428	0.3004	0.02878	643.0	0.001946	0.002502	**
ESMFold	NeuralPLexer	0.02521	0.008264	0.01495	0.001221	567.0	0.0003528	0.0004782	***
ESMFold	RF-AA	0.02521	0.008264	0.3361	0.03001	8.0	0.0	0.0	****
ESMFold	RF-AA (no templates)	0.02521	0.008264	0.3004	0.02878	80.0	0.0	1e-10	****
NeuralPLexer	RF-AA	0.01495	0.001221	0.3361	0.03001	21.0	0.0	0.0	****
NeuralPLexer	RF-AA (no templates)	0.01495	0.001221	0.3004	0.02878	87.0	0.0	1e-10	****
RF-AA	RF-AA (no templates)	0.3361	0.03001	0.3004	0.02878	827.0	0.0513	0.05919	ns
Supplementary Table 8.1: DockQ comparison between models using Wilcoxon signed-rank test. The rows highlighted in green show comparisons that were statistically significant at p < 0.05.

## Sheet: Table 8.2
Model1	Model2	Model1_Avg_rmsd	Model1_SE_rmsd	Model2_Avg_rmsd	Model2_SE_rmsd	Statistic	P-value	Corrected P-value
AF2	AF2 (no templates)	0.9208	0.0417	1.066	0.03885	429.0	9.202e-06	1.882e-05
AF2	AF3	0.9208	0.0417	1.05	0.0443	525.0	0.0001253	0.0002089
AF2	AF3 (no templates)	0.9208	0.0417	1.153	0.03885	231.0	1.41e-08	3.97e-08
AF2	AF3 (server)	0.9208	0.0417	1.08	0.05217	553.0	0.0002517	0.0003906
AF2	Chai-1	0.9208	0.0417	1.384	0.08827	35.0	0.0	0.0
AF2	ESMFold	0.9208	0.0417	1.549	0.1707	81.0	0.0	2e-10
AF2	NeuralPLexer	0.9208	0.0417	5.094	0.516	0.0	0.0	0.0
AF2	RF-AA	0.9208	0.0417	1.98	0.4736	125.0	2e-10	9e-10
AF2	RF-AA (no templates)	0.9208	0.0417	1.806	0.4218	167.0	1.3e-09	4.4e-09
AF2 (no templates)	AF3	1.066	0.03885	1.05	0.0443	1101.0	0.8124	0.8308
AF2 (no templates)	AF3 (no templates)	1.066	0.03885	1.153	0.03885	664.0	0.003006	0.003978
AF2 (no templates)	AF3 (server)	1.066	0.03885	1.08	0.05217	1125.0	0.9303	0.9303
AF2 (no templates)	Chai-1	1.066	0.03885	1.384	0.08827	260.0	4e-08	1.059e-07
AF2 (no templates)	ESMFold	1.066	0.03885	1.549	0.1707	170.0	1.4e-09	4.6e-09
AF2 (no templates)	NeuralPLexer	1.066	0.03885	5.094	0.516	0.0	0.0	0.0
AF2 (no templates)	RF-AA	1.066	0.03885	1.98	0.4736	488.0	4.771e-05	8.588e-05
AF2 (no templates)	RF-AA (no templates)	1.066	0.03885	1.806	0.4218	433.0	1.033e-05	2.021e-05
AF3	AF3 (no templates)	1.05	0.0443	1.153	0.03885	623.0	0.001267	0.001782
AF3	AF3 (server)	1.05	0.0443	1.08	0.05217	1087.0	0.7453	0.7985
AF3	Chai-1	1.05	0.0443	1.384	0.08827	201.0	4.6e-09	1.39e-08
AF3	ESMFold	1.05	0.0443	1.549	0.1707	273.0	6.32e-08	1.496e-07
AF3	NeuralPLexer	1.05	0.0443	5.094	0.516	0.0	0.0	0.0
AF3	RF-AA	1.05	0.0443	1.98	0.4736	492.0	5.309e-05	9.189e-05
AF3	RF-AA (no templates)	1.05	0.0443	1.806	0.4218	559.0	0.0002911	0.0004367
AF3 (no templates)	AF3 (server)	1.153	0.03885	1.08	0.05217	681.0	0.004224	0.00543
AF3 (no templates)	Chai-1	1.153	0.03885	1.384	0.08827	371.0	1.607e-06	3.444e-06
AF3 (no templates)	ESMFold	1.153	0.03885	1.549	0.1707	440.0	1.263e-05	2.368e-05
AF3 (no templates)	NeuralPLexer	1.153	0.03885	5.094	0.516	0.0	0.0	0.0
AF3 (no templates)	RF-AA	1.153	0.03885	1.98	0.4736	838.0	0.06008	0.07306
AF3 (no templates)	RF-AA (no templates)	1.153	0.03885	1.806	0.4218	890.0	0.1198	0.1348
AF3 (server)	Chai-1	1.08	0.05217	1.384	0.08827	287.0	1.026e-07	2.307e-07
AF3 (server)	ESMFold	1.08	0.05217	1.549	0.1707	273.0	6.32e-08	1.496e-07
AF3 (server)	NeuralPLexer	1.08	0.05217	5.094	0.516	0.0	0.0	0.0
AF3 (server)	RF-AA	1.08	0.05217	1.98	0.4736	536.0	0.0001654	0.0002658
AF3 (server)	RF-AA (no templates)	1.08	0.05217	1.806	0.4218	607.0	0.0008899	0.001292
Chai-1	ESMFold	1.384	0.08827	1.549	0.1707	1101.0	0.8124	0.8308
Chai-1	NeuralPLexer	1.384	0.08827	5.094	0.516	0.0	0.0	0.0
Chai-1	RF-AA	1.384	0.08827	1.98	0.4736	856.0	0.07709	0.0913
Chai-1	RF-AA (no templates)	1.384	0.08827	1.806	0.4218	795.0	0.03165	0.03956
ESMFold	NeuralPLexer	1.549	0.1707	5.094	0.516	0.0	0.0	0.0
ESMFold	RF-AA	1.549	0.1707	1.98	0.4736	869.0	0.09168	0.1058
ESMFold	RF-AA (no templates)	1.549	0.1707	1.806	0.4218	652.0	0.002349	0.003203
NeuralPLexer	RF-AA	5.094	0.516	1.98	0.4736	125.0	2e-10	9e-10
NeuralPLexer	RF-AA (no templates)	5.094	0.516	1.806	0.4218	91.0	1e-10	3e-10
RF-AA	RF-AA (no templates)	1.98	0.4736	1.806	0.4218	937.0	0.207	0.2272
Supplementary Table 8.2: GPCR alpha carbon RMSD comparison between models using Wilcoxon signed-rank test. The rows highlighted in green show comparisons that were statistically significant at p < 0.05.

## Sheet: Table 9
Model	DockQ (sd)	Chi-squared	P-value	Corrected P-value (BH-FDR)
AF2	0.008421	1.875	0.7588	0.7588
AF2 (no templates)	0.007856	2.901	0.5744	0.7181
AF3	0.04978	4.919	0.2957	0.6713
AF3 (no templates)	0.04693	4.024	0.4028	0.6713
Chai-1	0.03648	4.31	0.3656	0.6713
Supplementary Table 9: Friedman test results from comparing the DockQ scores for five unique random seeds. Five unique seeds were used for AF2, AF3, and Chai-1 to generate additional models to see whether random seeds have a significant effect on prediction quality, measured here using DockQ score. The results showed that the random seeds did not have a significant effect on the generated predict…

[truncated: 3 more sheets: Table 10, Table 11, Table 12]
